# Supplementary material for: Feature-Based Molecular Networking for the Exploration of the Metabolome Diversity of Common Egyptian Centaurea Species in Relation to Their Cytotoxic Activity
Source: Molecules. 2023 Jan 9;28(2):674. doi: 10.3390/molecules28020674 (PMC9862008; doi:10.3390/molecules28020674)
Supplement: Supplementary file 1 [file molecules-28-00674-s001.zip]

Archive with 1 entries (1 files):
- molecules-2118901-Supplementary.pdf
